# Supplementary material for: Endocrine Resistance Score Based on Three Key Genes Predicts Prognosis and Reveals Potential Therapeutic Targets for ER+HER2− Breast Cancer
Source: Cell Prolif. 2025 Jul 15;59(3):e70100. doi: 10.1111/cpr.70100 (PMC12961559; doi:10.1111/cpr.70100)
Supplement: Supplementary file 2 — Table S1. Genes upregulated in MCF7‐LHD or ZR75.1‐LHD. [file CPR-59-e70100-s001.xlsx]

## Sheet: Sheet1
Supplemental table S1. Genes upregulated in MCF7-LHD or ZR75.1-LHD
Genes upregulated in MCF7-LHD	EMC10	LGALS3	CACNG4	LINC00052	AC103770.1	MUCL1	BRINP2	CSTA	LXN	SERPINA3	EOLA2	AGR2	AGR3	ACOT2	SIGMAR1	SLC6A14	NECAB1	CA2	S100P	S100A9	PPP1R3C	CEACAM5	UPK3B	ASCL1	S100A16	ADCY5	LCN2	CEACAM6	AF241725.1	RAMP3	ARMCX1	CCN5	ST6GALNAC2	XIST	LINC01293	EPHA3	S100A8	AC110619.1	CLEC3A	GNA14	BEND7	PLEKHS1	TSPAN1	C8orf88	UGDH	FXYD3	AL157935.1	REG4	H3C3
Genes upregulated in ZR75.1-LHD	S100A9	S100A8	PI3	UGT1A6	APOD	NR2F1	LCN2	SAA1	S100A7	CFB	SERPINB4	CLEC3A	AKR1C2	CES1	LINC02303	CCL20	AKR1C1	AC093001.1	CLCA2	SAA2	CD36	CLEC7A	RALYL	GLYATL2	NR2F1-AS1	DEFB4A	SNPH	CHI3L2	IL17C	CXCL1	LINC00578	TM4SF1	KMO	ALDH3A1	PIP	LRRK2-DT	THRSP	DPP3P2	FADS2	GABRQ	CD74	IFI6	MUC20	FABP6	PDZK1IP1	CXCL17	LINC02077	CCL28	ADA2
Genes upregulated in both MCF7-LHD and ZR75.1-LHD	LCN2	SERPINA3	SOX9	PCDH10	CCL28	CAPN13	ZSCAN18	CYP1B1	CLEC3A	SERPINA1	ITGB6	PBX3	ABCA1	BPIFB1	SLC16A2	PHLDA1	FGF13	FAM83A	CRISP3	CSTA	NQO1	PMP22	CDK6	NTN4	HDAC9	NCAM2	DEGS1	AMIGO2	LURAP1L	S100A9	SLC39A8	MUCL1	FLRT3	DPYD	KYNU	THRB	AC022034.1	ANOS1	EPHX1	SQOR	EPHA7	S1PR3	TNFRSF10C	IRF9	SOX2	IFI6	C2CD4A	SH3BGRL2	AKR1C3
[truncated: 1,086 more columns]
