# Supplementary material for: Endocrine Resistance Score Based on Three Key Genes Predicts Prognosis and Reveals Potential Therapeutic Targets for ER+HER2− Breast Cancer
Source: Cell Prolif. 2025 Jul 15;59(3):e70100. doi: 10.1111/cpr.70100 (PMC12961559; doi:10.1111/cpr.70100)
Supplement: Supplementary file 3 — Table S2. Genes associated with DFS or OS. [file CPR-59-e70100-s003.xlsx]

## Sheet: Sheet1
Supplemental table S2. Genes associated with DFS or OS
Genes associated with DFS	LCN2	CLEC3A	PCDH10	CYP1B1	APOD	SAA1	CSTA	KLF5	ST3GAL1	AMIGO2	NQO1	MUCL1	SAA2
Genes associated with OS	ST3GAL1	BCL3	RELB	TP53INP1	CLEC3A	PCDH10	SERPINA3	CFB	SAA1	ABCA1	LCN2
Genes associated with both DFS and OS	LCN2	CLEC3A	PCDH10	SAA1	ST3GAL1
